# Supplementary material for: Profiling Cell Heterogeneity and Fructose Transporter Expression in the Rat Nephron by Integrating Single-Cell and Microdissected Tubule Segment Transcriptomes
Source: Int J Mol Sci. 2024 Mar 6;25(5):3071. doi: 10.3390/ijms25053071 (PMC10931557; doi:10.3390/ijms25053071)
Supplement: Supplementary file 1 [file ijms-25-03071-s001.zip]

Archive with 3 entries (3 files):
- Supplemental Table 1.pdf
- Supplemental Table 2_Deconvolution results.xlsx
- Supplemental Table 3_DEG in proximal tubules.xlsx
