# Supplementary material for: Profiling Cell Heterogeneity and Fructose Transporter Expression in the Rat Nephron by Integrating Single-Cell and Microdissected Tubule Segment Transcriptomes
Source: Int J Mol Sci. 2024 Mar 6;25(5):3071. doi: 10.3390/ijms25053071 (PMC10931557; doi:10.3390/ijms25053071)
Supplement: Supplementary file 1 [file ijms-25-03071-s001.zip › Supplemental Table 2_Deconvolution results.xlsx]

## Sheet: Quality Control
Segment.ID	PT	DTL	ATL	TAL	DCT	PC	IC
S1.1	0.862532	0.0660937	0	0.0617689	0.00960506	0	0
S1.2	0.933254	0.0106695	0	0.0417016	0.0143751	0	0
S1.3	0.990181	0	0	0	0	0.00981903	0
S1.4	0.99456	0	0	0.000289061	0.00477227	0.0003783	0
S1.5	0.915866	0.0807976	0	0	0.0033365	0	0
S1.6	0.990178	0.00572645	0	0	0.00409533	0	0
S1.7	0.919672	0.000562239	0	0.0500616	0.0297046	0	0
S2.1	0.992635	0.00389706	0	0	0	0.00346843	0
S2.2	0.979242	0.0207579	0	0	0	0	0
S2.3	0.928195	0.0706089	0	0	0.00119631	0	0
S2.4	0.971323	0.00711346	0	0	0	0.0215637	0
S2.5	0.995044	0.00495587	0	0	0	0	0
S2.6	0.988438	0.0115621	0	0	0	0	0
S2.7	0.992511	0.00748942	0	0	0	0	0
S3.1	0.893097	0.0359482	0	0.00696746	0.0407088	0.0232787	0
S3.2	0.986531	0.0023454	0	0	0.011124	0	0
S3.3	0.946499	0.0534983	0	0	3.1524e-06	0	0
S3.4	1	0	0	0	0	0	0
S3.5	0.934851	0.0219877	0	0	0.0431611	0	0
S3.6	0.967366	0.0275765	0	0	0.0050578	0	0
S3.7	0.0221798	0.975767	0	0	0.00205299	0	0
SLDTL.1	0	0.999343	0	0	0	0.000657483	0	DTL from short-loop nephrons are here, but they were not discussed in the main manuscript. The cell proportions are very consistent with those from OMDTL and IMDTL degments.
SLDTL.2	0	0.569991	0.392169	0	0	0.0378407	0
SLDTL.3	0	0.996171	0	0	0.00382905	0	0
SLDTL.4	0	0.997781	0	0	0.00221876	0	0
SLDTL.5	0	0.997058	0	0	0.00294162	0	0
SLDTL.6	0	0.982179	0	0	0.0178214	0	0
SLDTL.7	0	0.987284	0	0	0	0.0113041	0.00141207
SLDTL.8	0.00297851	0.99314	0	0	0	0.00388182	0
SLDTL.9	0	0.52326	0.476404	0	0.000336263	0	0
SLDTL.10	0	0.997567	0	0	0.00243288	0	0
OMDTL.1	0.0277422	0.942879	0	0.0278906	0.0014886	0	0
OMDTL.2	0	0.997646	0	0	0.00235422	0	0
OMDTL.3	0	0.997862	0	0	0.00213796	0	0
OMDTL.4	0	0.99714	0	0	0	0.00286039	0
OMDTL.5	0	0.977138	0	0	0.0228625	0	0
OMDTL.6	0	0.969917	0	0.00765638	0	0.0224271	0
OMDTL.7	0	0.997358	0	0	0.002642	0	0
OMDTL.8	0	0.993801	0	0	0.00619947	0	0
OMDTL.9	0	1	0	0	0	0	0
IMDTL.1	0	0.991878	0	0	0.00812157	0	0
IMDTL.2	0	0.991402	0	0	0.00859752	0	0
IMDTL.3	0	0.993299	0	0	0.00670129	0	0
IMDTL.4	0	0.998119	0	0	0.00188124	0	0
ATL.1	0	0	0.973356	0	0	0	0.0266436
ATL.2	0	0	0.941769	0	0	0.0462325	0.0119988
ATL.3	0	0	0.982105	0	0.012412	0.00548322	0
ATL.4	0	0.987038	0	0	0.0129623	0	0
ATL.5	0	0.0654024	0.822944	0	0.111653	0	0
ATL.6	0	0.997353	0	0	0	0.00264679	0
ATL.7	0	0.992481	0	0	0.00751876	0	0
mTAL.1	0	0.0035035	0	0.988078	0	0.00841878	0
mTAL.2	0	0	0	1	0	0	0
mTAL.3	0	0	0	0.973986	0	0.0260136	0
mTAL.4	0	0	0	0.994936	0	0.00506359	0
mTAL.5	0	0.0585793	0	0.941421	0	0	0
mTAL.6	0	0.348533	0	0.646103	0	0.00536384	0
mTAL.7	0	0.0308163	0	0.969184	0	0	0
cTAL.1	0	0	0	0.99044	0.00956027	0	0
cTAL.2	0	0	0	0.92398	0.07602	0	0
cTAL.3	0	0	0	0.954202	0	0.0457978	0
cTAL.4	0.0136429	0	0	0.986357	0	0	0
cTAL.5	0.0444256	0.00422875	0	0.880543	0.0708025	0	0
cTAL.6	0	0.0421822	0	0.952424	0	0.0053934	0
cTAL.7	0	0.0271249	0	0.687263	0.285612	0	0
DCT.1	0	0.0214096	0	0.0611903	0.9174	0	0
DCT.2	0	0	0	0.0039218	0.990363	0.00571532	0
DCT.3	0.0220933	0.00269182	0	0.017918	0.957297	0	0
DCT.4	0	0	0	0.159763	0.795999	0.0442384	0
DCT.5	0.0016237	0	0	0.016363	0.982013	0	0
DCT.6	0.0073439	0.0883259	0	0.237586	0.608192	0.0585522	0
DCT.7	0	0.0992347	0	0.0331312	0.867634	0	0
DCT.8	0	0.0391754	0	0.0347793	0.926045	0	0
CNT.1	0.0337424	0.0902684	0	0	0.00123051	0.352073	0.522686
CNT.2	0	0.065051	0	0	0.0999493	0.532919	0.302081
CNT.3	0	0.0499185	0	0	0.0839011	0.558512	0.307669
CNT.4	0.0026568	0.0106371	0	0	0.374516	0.138404	0.473786
CNT.5	0	0.0324364	0	0	0.126577	0.634994	0.205992
CNT.6	0	0.098396	0	0	0.13165	0.339289	0.430665
CCD.1	0.00113296	0.0316006	0	0	0	0.89446	0.0728069
CCD.2	0	0.0291922	0	0	0	0.829042	0.141765
CCD.3	0	0.0141635	0	0	0	0.696916	0.288921
CCD.4	0	0.00720753	0	0	0.145356	0.63648	0.210956
CCD.5	0	0.0619287	0	0	0.0558236	0.737189	0.145059
CCD.6	0	0.0525913	0	0	0.0957668	0.391489	0.460153
CCD.7	0	0.0129082	0	0	0	0.978445	0.00864693
CCD.8	0.00517902	0.0203426	0	0.00300682	0.0232556	0.696823	0.251393
CCD.9	0	0.0328005	0	0	0.059297	0.569072	0.338831
CCD.10	0	0.0270515	0	0	0	0.712248	0.260701
CCD.11	0	0.0421375	0	0	0.114436	0.480743	0.362683
OMCD.1	0.00539391	0.0212593	0	0	0	0.716073	0.257274
OMCD.2	0	0.0151817	0	0	0	0.9704	0.0144182
OMCD.3	0	0.01182	0	0	0	0.98818	0
OMCD.4	0	0.0010889	0	0.109327	0	0.716874	0.17271
OMCD.5	0	0.0251982	0	0	0	0.800981	0.173821
OMCD.6	0	0.0115184	0	0	0.00832966	0.701106	0.279046
OMCD.7	0.0199374	0.0616227	0	0.0807004	0	0.702047	0.135692
IMCD.1	0	0	0.448575	0	0	0.551425	0	All IMCD seem to be contaminated with ATL. We did not applied the QC for this segments and mentioned the contamination in the manuscript.
IMCD.2	0	0	0.184511	0	0	0.815489	0
IMCD.3	0	0	0.223578	0	0	0.776422	0
IMCD.4	0	0	0.417159	0	0	0.582841	0
IMCD.5	0	0	0.22371	0	0	0.77629	0
IMCD.6	0	0	0.375769	0	0	0.624231	0
IMCD.7	0	0	0.333964	0	0	0.666036	0
IMCD.8	0	0	0.286212	0	0	0.713788	0

## Sheet: Results
Segment.ID	PT.S1	PT.S2	PT.S3	DTL	ATL	MTAL	CTAL	DCT	PC	PC.IC	IC.A	IC.B
S1.1	0.92	0	0	0.05	0	0.02	0.008	0.002	0.001	0	0	0
S1.2	0.961	0	0.012	0.005	0	0.01	0	0.007	0.004	0	0.001	0
S1.3	0.907	0.069	0	0.013	0	0	0	0	0.01	0	0	0
S1.4	0.968	0	0.008	0	0	0.014	0	0.006	0	0.005	0	0
S1.5	0.085	0.763	0	0.045	0	0	0.012	0.068	0.017	0	0	0.012
S1.6	0.884	0	0.064	0.012	0	0	0.008	0.001	0.017	0	0	0.014
S1.7	0.918	0	0.006	0.007	0	0.036	0	0.03	0.002	0	0	0.002
Mean	0.806143	0.118857	0.0128571	0.0188571	0	0.0114286	0.004	0.0162857	0.00728571	0.000714286	0.000142857	0.004
Median	0.918	0	0.006	0.012	0	0.01	0	0.006	0.004	0	0	0
SD	0.319357	0.285202	0.0230321	0.020095	0	0.0134022	0.00516398	0.0250247	0.00738725	0.00188982	0.000377964	0.00621825
SEM	0.120706	0.107796	0.0087053	0.0075952	0	0.00506556	0.0019518	0.00945847	0.00279212	0.000714286	0.000142857	0.00235028
Segment.ID	PT.S1	PT.S2	PT.S3	DTL	ATL	MTAL	CTAL	DCT	PC	PC.IC	IC.A	IC.B
S2.1	0	0.824	0.146	0	0	0	0.005	0	0.02	0	0.005	0
S2.2	0.283	0.52	0.152	0.044	0	0.002	0	0	0	0	0	0
S2.3	0.619	0.179	0.097	0.05	0	0	0.007	0.031	0.015	0	0	0.002
S2.4	0.043	0.533	0.378	0.008	0	0.002	0	0	0.032	0	0.004	0
S2.5	0	0.694	0.253	0	0	0	0	0.006	0.027	0	0.02	0
S2.6	0.231	0.729	0	0.001	0	0	0.007	0	0.019	0	0.014	0
S2.7	0.053	0.581	0.291	0.015	0	0	0.002	0	0.027	0	0.022	0.008
Mean	0.175571	0.58	0.188143	0.0168571	0	0.000571429	0.003	0.00528571	0.02	0	0.00928571	0.00142857
Median	0.053	0.581	0.152	0.008	0	0	0.002	0	0.02	0	0.005	0
SD	0.225644	0.208704	0.127553	0.0213575	0	0.0009759	0.00326599	0.0115573	0.0105515	0	0.00928645	0.00299205
SEM	0.0852855	0.0788827	0.0482106	0.00807238	0	0.000368856	0.00123443	0.00436825	0.00398808	0	0.00350995	0.00113089
Segment.ID	PT.S1	PT.S2	PT.S3	DTL	ATL	MTAL	CTAL	DCT	PC	PC.IC	IC.A	IC.B
S3.1	0.042	0	0.891	0.031	0	0	0.007	0	0.026	0	0.001	0.003
S3.2	0	0.011	0.981	0.001	0	0	0	0.001	0.005	0	0.001	0
S3.3	0	0.28	0.619	0.026	0	0	0.008	0	0.036	0	0.03	0.001
S3.4	0	0.109	0.872	0	0	0	0	0	0.012	0	0.007	0
S3.5	0.427	0	0.401	0.02	0	0	0.11	0.039	0.004	0	0	0
S3.6	0	0.181	0.763	0.025	0	0	0.003	0	0.028	0	0	0
Mean	0.0781667	0.0968333	0.7545	0.0171667	0	0	0.0213333	0.00666667	0.0185	0	0.0065	0.000666667
Median	0	0.06	0.8175	0.0225	0	0	0.005	0	0.019	0	0.001	0
SD	0.171717	0.115674	0.213136	0.0133778	0	0	0.0435691	0.0158451	0.0133229	0	0.011811	0.00121106
SEM	0.070103	0.0472239	0.0870125	0.00546148	0	0	0.017787	0.00646873	0.00543906	0	0.00482183	0.000494413
Segment.ID	PT.S1	PT.S2	PT.S3	DTL	ATL	MTAL	CTAL	DCT	PC	PC.IC	IC.A	IC.B
OMDTL.1	0.157576	0	0.00124869	0.809806	0	0.0300006	0	0	0.000392082	0	0.000976622	0
OMDTL.2	0	0	0	0.932561	0	0	0	0	0.0309796	0	0.0264001	0.0100597
OMDTL.3	0	0.00884684	0	0.920072	0	0	0.00216975	0	0.0351219	0	0.0213648	0.0124242
OMDTL.4	0	0	0	0.987284	0	0	0	0	0.000682373	0.00705368	0	0.00498024
OMDTL.5	0	0.0101891	0	0.83206	0.024161	0	0.0134307	0	0.060614	0	0.0434688	0.0160765
OMDTL.6	0	0.00241913	0	0.887095	0	0.075516	0	0	0.0047863	0.0301837	0	0
OMDTL.7	0	0.0120152	0	0.910677	0	0	0.00177368	0	0.0361206	0	0.0259364	0.0134774
OMDTL.8	0	0.00652452	0	0.941901	0	0	0	0.00224524	0.0219081	0	0.0198922	0.00752944
OMDTL.9	0	0.00285254	0	0.952636	0	0	0.0122812	0	0.0156966	0	0.0105171	0.00601676
Mean	0.0175084	0.00476082	0.000138743	0.908232	0.00268456	0.0117241	0.00329504	0.000249471	0.0229224	0.00413749	0.0165062	0.00784047
Median	0	0.00285254	0	0.920072	0	0	0	0	0.0219081	0	0.0198922	0.00752944
SD	0.0525252	0.00473049	0.000416229	0.0570406	0.00805368	0.0258979	0.00549262	0.000748412	0.0199781	0.0100421	0.0148779	0.00570188
SEM	0.0175084	0.00157683	0.000138743	0.0190135	0.00268456	0.00863264	0.00183087	0.000249471	0.00665936	0.00334735	0.0049593	0.00190063
Segment.ID	PT.S1	PT.S2	PT.S3	DTL	ATL	MTAL	CTAL	DCT	PC	PC.IC	IC.A	IC.B
IMDTL.1	0	0.0365564	0	0.848787	0	0	0.0148425	0.0111273	0.0435317	0	0.0356225	0.00953223
IMDTL.2	0	0.031209	0	0.877723	0	0	0.0182012	0	0.0366434	0	0.0241255	0.0120981
IMDTL.3	0	0.058968	0	0.788739	0.0674751	0	0.00746278	0	0.0391835	0	0.025419	0.0127527
IMDTL.4	0	0.0169554	0	0.928984	0	0	0.0140101	0.000226604	0.0221381	0	0.0176859	0
Mean	0	0.0359222	0	0.861058	0.0168688	0	0.0136291	0.00283847	0.0353742	0	0.0257132	0.00859576
Median	0	0.0338827	0	0.863255	0	0	0.0144263	0.000113302	0.0379135	0	0.0247723	0.0108152
SD	0	0.0174496	0	0.0585157	0.0337375	0	0.00449239	0.0055269	0.00927113	0	0.00742156	0.00589663
SEM	0	0.00872479	0	0.0292579	0.0168688	0	0.00224619	0.00276345	0.00463556	0	0.00371078	0.00294831
Segment.ID	PT.S1	PT.S2	PT.S3	DTL	ATL	MTAL	CTAL	DCT	PC	PC.IC	IC.A	IC.B
TAL.1	0	0	0	0	0.840648	0	0	0.0133816	0.00382998	0	0	0.14214
TAL.2	0.0160158	0	0.00492247	0	0.60869	0.0296504	0	0.00879043	0	0.31848	0	0.0134505
TAL.3	0	0.0312932	0	0	0.891102	0.0313359	0	0	0.0362003	0	0.0024061	0.00766227
Mean	0.00533858	0.0104311	0.00164082	0	0.780147	0.0203288	0	0.00739066	0.0133434	0.10616	0.000802032	0.0544176
Median	0	0	0	0	0.840648	0.0296504	0	0.00879043	0.00382998	0	0	0.0134505
SD	0.0092467	0.0180671	0.00284199	0	0.150614	0.0176254	0	0.00679971	0.019887	0.183875	0.00138916	0.076025
SEM	0.00533858	0.0104311	0.00164082	0	0.0869568	0.010176	0	0.00392581	0.0114818	0.10616	0.000802032	0.0438931
Segment.ID	PT.S1	PT.S2	PT.S3	DTL	ATL	MTAL	CTAL	DCT	PC	PC.IC	IC.A	IC.B
mTAL.1	0.000385208	0	0	0	0	0.096394	0.855817	0	0.0325353	0	0	0.0148687
mTAL.2	0	0	0	0	0	0	0.986656	0	0.0133443	0	0	0
mTAL.3	0	0	0	0	0	0.0466937	0.90855	0	0.0243491	0.00596266	0	0.0144442
mTAL.4	0.0607058	0	0	0	0	0.0373192	0.890623	0	0	0.0113519	0	0
mTAL.5	0	0	0.0019245	0.0179186	0	0.939154	0.0321576	0	0.0065224	0	0	0.00232286
mTAL.7	0	0.0387752	0	0.00402958	0.0106647	0.382399	0.481062	0	0.0594026	0	0.0236667	0
Mean	0.0101818	0.00646253	0.000320749	0.00365803	0.00177745	0.250327	0.692478	0	0.0226923	0.00288577	0.00394445	0.00527264
Median	0	0	0	0	0	0.0715438	0.87322	0	0.0188467	0	0	0.00116143
SD	0.0247521	0.0158299	0.000785672	0.00716975	0.00435384	0.364726	0.368752	0	0.0214991	0.00478443	0.00966188	0.00732539
SEM	0.010105	0.00646253	0.000320749	0.00292704	0.00177745	0.148899	0.150542	0	0.00877699	0.00195324	0.00394445	0.00299058
Segment.ID	PT.S1	PT.S2	PT.S3	DTL	ATL	MTAL	CTAL	DCT	PC	PC.IC	IC.A	IC.B
cTAL.1	0	0.000417359	0	0	0	0	0.987903	0	0.00105168	0	0	0.010628
cTAL.2	0	0	0.000793748	0	0	0	0.996693	0.00131987	0	0.00119359	0	0
cTAL.3	0	0	0	0	0	0	0.960036	0	0.0342968	0	0	0.0056668
cTAL.4	0.0242834	0	0.00430398	0.00275756	0	0	0.968435	0	0	0.000219737	0	0
cTAL.5	0.028576	0	0.0457264	0	0	0	0.834558	0.0700428	0.00626455	0	0	0.0148322
cTAL.6	0.00589101	0	0	0.014992	0	0	0.951516	0	0.0262393	0	0	0.00136173
Mean	0.00979174	6.95598e-05	0.00847068	0.00295826	0	0	0.949857	0.0118938	0.0113087	0.000235554	0	0.0054148
Median	0.0029455	0	0.000396874	0	0	0	0.964236	0	0.00365811	0	0	0.00351426
SD	0.0131583	0.000170386	0.0183278	0.0059976	0	0	0.0589686	0.028492	0.0150851	0.000477498	0	0.00618057
SEM	0.00537186	6.95598e-05	0.00748229	0.00244851	0	0	0.0240738	0.0116318	0.00615846	0.000194938	0	0.00252321
Segment.ID	PT.S1	PT.S2	PT.S3	DTL	ATL	MTAL	CTAL	DCT	PC	PC.IC	IC.A	IC.B
DCT.1	0	0.0140935	0	0.00870623	0	0	0.250525	0.674155	0.0210788	0	0	0.0314409
DCT.2	0.0118903	0	0	0	0	0	0.0446374	0.879857	0.0329147	0	0	0.030701
DCT.3	0.059099	0	0	0	0	0	0.00733312	0.921837	0.00851524	0	0	0.00321587
DCT.5	0.0101729	0	0.0306647	0	0	0.0714006	0	0.887409	0	0	0	0.0003526
DCT.7	0	0	0	0.0794328	0	0	0.22569	0.675951	0.01297	0	0	0.00595576
DCT.8	0	0	0	0.022879	0.00249719	0	0.183819	0.750399	0.0277206	0	0	0.012685
Mean	0.013527	0.00234892	0.00511079	0.018503	0.000416198	0.0119001	0.118668	0.798268	0.0171999	0	0	0.0140585
Median	0.00508645	0	0	0.00435312	0	0	0.114228	0.815128	0.0170244	0	0	0.00932039
SD	0.0229768	0.00575366	0.0125188	0.0311597	0.00101947	0.0291492	0.114055	0.111829	0.0123437	0	0	0.0137991
SEM	0.00938026	0.00234892	0.00511079	0.0127209	0.000416198	0.0119001	0.0465628	0.0456541	0.0050393	0	0	0.00563346
Segment.ID	PT.S1	PT.S2	PT.S3	DTL	ATL	MTAL	CTAL	DCT	PC	PC.IC	IC.A	IC.B
CNT.1	0.117512	0	0	0.0499002	0	0	0	0	0.461973	0	0	0.370615
CNT.2	0	0.0080433	0	0.0261894	0	0	0	0	0.687728	0	0	0.278039
CNT.3	0	0	0	0.0345126	0	0.000259437	0	0.0240748	0.638267	0	0.0370814	0.265805
CNT.4	0	0.00376425	0.00538703	0	0	0.0272391	0	0.200441	0.36599	0	0.107979	0.2892
CNT.5	0	0.00520883	0	0.0112374	0	0	0	0.00492486	0.732908	0	0	0.24572
CNT.6	0	0.0121608	0	0.0680918	0	0	0.00152824	0	0.586758	0	0	0.331462
Mean	0.0195854	0.00486286	0.000897838	0.0316552	0	0.00458309	0.000254706	0.0382401	0.578937	0	0.0241768	0.296807
Median	0	0.00448654	0	0.030351	0	0	0	0.00246243	0.612512	0	0	0.28362
SD	0.0479742	0.00473278	0.00219925	0.0249699	0	0.0110996	0.0006239	0.0800082	0.140108	0	0.0436519	0.0461077
SEM	0.0195854	0.00193215	0.000897839	0.0101939	0	0.0045314	0.000254706	0.0326632	0.0571988	0	0.0178208	0.0188234
Segment.ID	PT.S1	PT.S2	PT.S3	DTL	ATL	MTAL	CTAL	DCT	PC	PC.IC	IC.A	IC.B
CCD.1	0.0488248	0	0	0.0019539	0	0	0.00317166	0	0.807587	0	0	0.138462
CCD.2	0.00163892	0	0	0.0144305	0	0	0	0	0.795806	0.0048293	0	0.183295
CCD.3	0.00262559	0.000282525	0	0	0.020934	0	0	0	0.710206	0	0	0.265952
CCD.5	0	0.00691144	0	0.0158975	0.0156683	0	0.00444074	0	0.788464	0	0	0.168618
CCD.7	0	0	0	0	0.0182763	0	0	0	0.867755	0	0	0.113969
CCD.8	0.0072545	0	0	0.00988497	0	0.032235	0	0	0.5851	0	0	0.365525
CCD.9	0	0.00529432	0	0.00129662	0.0344291	0	0	0	0.709542	0	0	0.249438
CCD.10	0	0.0128061	0	0	0.0523024	0	0	0	0.764637	0	0.0202161	0.150039
Mean	0.00754298	0.0031618	0	0.00543293	0.0177013	0.00402937	0.000951549	0	0.753637	0.000603663	0.00252702	0.204412
Median	0.000819462	0.000141262	0	0.00162526	0.0169723	0	0	0	0.77655	0	0	0.175957
SD	0.0168646	0.00477939	0	0.00684571	0.0186393	0.0113968	0.00179428	0	0.0855912	0.00170742	0.00714748	0.0836532
SEM	0.00596253	0.00168977	0	0.00242033	0.00659	0.00402937	0.000634372	0	0.0302611	0.000603663	0.00252702	0.0295759
Segment.ID	PT.S1	PT.S2	PT.S3	DTL	ATL	MTAL	CTAL	DCT	PC	PC.IC	IC.A	IC.B
OMCD.1	0	0.00790016	0	0.00759786	0	0	0	0	0.67497	0	0.0779558	0.231576
OMCD.2	0	0.000409604	0	0.00629897	0	0	0	0	0.974007	8.06e-05	0	0.0192038
OMCD.3	0.0448871	0	0	0.00457206	0	0.00773614	0	0	0.928284	0	0	0.0145206
OMCD.5	0	0.00775016	0	0	0.00499794	0	0	0	0.74846	0	0.152743	0.0860483
OMCD.6	0.0395619	0	0	0.00389542	0	0	0	0	0.747443	0	0.018499	0.190601
OMCD.7	0.127959	0	0	0.0311141	0	0	0.106532	0	0.596904	0	0	0.137491
Mean	0.0354013	0.00267665	0	0.00891307	0.00083299	0.00128936	0.0177554	0	0.778345	1.34333e-05	0.0415331	0.11324
Median	0.0197809	0.000204802	0	0.00543552	0	0	0	0	0.747952	0	0.00924952	0.11177
SD	0.0498677	0.00399145	0	0.0111796	0.0020404	0.00315826	0.0434917	0	0.145754	3.29048e-05	0.0622895	0.0893352
SEM	0.0203584	0.0016295	0	0.00456404	0.00083299	0.00128936	0.0177554	0	0.0595037	1.34333e-05	0.0254296	0.036471
Segment.ID	PT.S1	PT.S2	PT.S3	DTL	ATL	MTAL	CTAL	DCT	PC	PC.IC	IC.A	IC.B
IMCD.1	0.00347821	0	0	0	0.0199905	0	0	0	0.229521	0.747011	0	0
IMCD.2	0	0.00135824	0	0	0	0.000281214	0	0	0.552296	0.446064	0	0
IMCD.3	0	0	0	0	0.126016	0	0	0	0.549136	0.310044	0	0.0148045
IMCD.4	0.0240591	0	0.00254228	0	0.139253	0.0543266	0	0	0.200811	0.579008	0	0
IMCD.5	0	0.00753367	0	0	0.198026	0	0.00549518	0	0.708463	0	0	0.0804815
IMCD.6	0	0.00779381	0	0	0.313081	0	0	0	0.609863	0	0	0.069263
IMCD.7	0	0.00786387	0	0	0.267185	0	0	0	0.652051	0.00555319	0	0.0673476
IMCD.8	0	0	0	0	0.263737	0	0	0	0.605911	0.045853	0	0.0844991
Mean	0.00344217	0.0030687	0.000317786	0	0.165911	0.00682597	0.000686897	0	0.513506	0.266692	0	0.0395495
Median	0	0.000679122	0	0	0.16864	0	0	0	0.579104	0.177948	0	0.0410761
SD	0.00841896	0.00388862	0.000898833	0	0.115658	0.0191934	0.00194284	0	0.191321	0.297973	0	0.0390171
SEM	0.00297655	0.00137483	0.000317786	0	0.0408914	0.00678589	0.000686897	0	0.0676422	0.105349	0	0.0137946

## Sheet: Summary
Mean	PT.S1	PT.S2	PT.S3	DTL	ATL	MTAL	CTAL	DCT	PC	IC.A	IC.B	PC.IC
S1	0.806143	0.118857	0.0128571	0.0188571	0	0.0114286	0.004	0.0162857	0.00728571	0.000142857	0.004	0.000714286
S2	0.175571	0.58	0.188143	0.0168571	0	0.000571429	0.003	0.00528571	0.02	0.00928571	0.00142857	0
S3	0.0781667	0.0968333	0.7545	0.0171667	0	0	0.0213333	0.00666667	0.0185	0.0065	0.000666667	0
omDTL	0.0175084	0.00476082	0.000138743	0.908232	0.00268456	0.0117241	0.00329504	0.000249471	0.0229224	0.0165062	0.00784047	0.00413749
imDTL	0	0.0359222	0	0.861058	0.0168688	0	0.0136291	0.00283847	0.0353742	0.0257132	0.00859576	0
ATL	0.00400394	0.0145775	0.00123062	0	0.750323	0.0335952	0	0.005543	0.0442845	0.0152607	0.0515618	0.0796201
mTAL	0.0101818	0.00646253	0.000320749	0.00365803	0.00177745	0.250327	0.692478	0	0.0226923	0.00394445	0.00527264	0.00288577
cTAL	0.00979174	6.95598e-05	0.00847068	0.00295826	0	0	0.949857	0.0118938	0.0113087	0	0.0054148	0.000235554
DCT	0.013527	0.00234892	0.00511079	0.018503	0.000416198	0.0119001	0.118668	0.798268	0.0171999	0	0.0140585	0
CNT	0.0195854	0.00486286	0.000897838	0.0316552	0	0.00458309	0.000254706	0.0382401	0.578937	0.0241768	0.296807	0
cCD	0.00603438	0.00360512	0	0.00803738	0.0176641	0.0032235	0.0010733	0	0.73071	0.00202161	0.227147	0.00048293
omCD	0.0354013	0.00267665	0	0.00891307	0.00083299	0.00128936	0.0177554	0	0.778345	0.0415331	0.11324	1.34333e-05
imCD	0.00344217	0.0030687	0.000317786	0	0.165911	0.00682597	0.000686897	0	0.513506	0	0.0395495	0.266692
Median	PT.S1	PT.S2	PT.S3	DTL	ATL	MTAL	CTAL	DCT	PC	IC.A	IC.B	PC.IC
S1	0.918	0	0.006	0.012	0	0.01	0	0.006	0.004	0	0	0
S2	0.053	0.581	0.152	0.008	0	0	0.002	0	0.02	0.005	0	0
S3	0	0.06	0.8175	0.0225	0	0	0.005	0	0.019	0.001	0	0
omDTL	0	0.00285254	0	0.920072	0	0	0	0	0.0219081	0.0198922	0.00752944	0
imDTL	0	0.0338827	0	0.863255	0	0	0.0144263	0.000113302	0.0379135	0.0247723	0.0108152	0
ATL	0	0.0135084	0	0	0.750749	0.0304932	0	0.00439521	0.0200151	0.00120305	0.0282224	0
mTAL	0	0	0	0	0	0.0715438	0.87322	0	0.0188467	0	0.00116143	0
cTAL	0.0029455	0	0.000396874	0	0	0	0.964236	0	0.00365811	0	0.00351426	0
DCT	0.00508645	0	0	0.00435312	0	0	0.114228	0.815128	0.0170244	0	0.00932039	0
CNT	0	0.00448654	0	0.030351	0	0	0	0.00246243	0.612512	0	0.28362	0
cCD	0	0.000436405	0	0.00591943	0.0169723	0	0	0	0.737421	0	0.216367	0
omCD	0.0197809	0.000204802	0	0.00543552	0	0	0	0	0.747952	0.00924952	0.11177	0
imCD	0	0.000679122	0	0	0.16864	0	0	0	0.579104	0	0.0410761	0.177948
