# Supplementary material for: Profiling Cell Heterogeneity and Fructose Transporter Expression in the Rat Nephron by Integrating Single-Cell and Microdissected Tubule Segment Transcriptomes
Source: Int J Mol Sci. 2024 Mar 6;25(5):3071. doi: 10.3390/ijms25053071 (PMC10931557; doi:10.3390/ijms25053071)
Supplement: Supplementary file 1 [file ijms-25-03071-s001.zip › Supplemental Table 3_DEG in proximal tubules.xlsx]

## Sheet: Cluster PT.S1_DEG
GeneID	p_val	avg_log2FC	S1 vs.	(S2 & S3)	p_val_adj
Slc5a2	0	2.62999	0.692	0.11	0
Ptgds	4.30097e-174	2.43161	0.399	0.06	7.23466e-170
Slc34a3	8.51506e-268	2.27582	0.595	0.101	1.43232e-263
Dpp7	1.93581e-219	2.19156	0.537	0.106	3.25622e-215
Slc7a7	1.32997e-225	2.08105	0.541	0.098	2.23715e-221
Slc5a12	1.95791e-192	1.97762	0.427	0.056	3.29339e-188
Ptcd3	2.25719e-126	1.65465	0.496	0.174	3.79682e-122
Trpv1	1.85073e-112	1.46947	0.444	0.139	3.11312e-108
Uap1l1	7.28362e-96	1.39246	0.42	0.146	1.22518e-91
Epb41l3	6.82505e-83	1.38083	0.327	0.094	1.14804e-78
Nabp1	1.10038e-79	1.30973	0.429	0.174	1.85095e-75
Tsga10ip	3.05019e-68	1.25453	0.259	0.066	5.13073e-64
Slc6a19	3.46048e-94	1.24867	0.534	0.242	5.82088e-90
Slc2a2	3.54928e-66	1.24314	0.358	0.137	5.97025e-62
Phgdh	7.27445e-89	1.16918	0.523	0.233	1.22364e-84
Neurl2	3.17498e-61	1.10628	0.365	0.148	5.34063e-57
Slc7a8	5.06681e-65	1.09366	0.419	0.183	8.52287e-61
Slc43a2	1.04578e-46	1.08024	0.285	0.113	1.75911e-42
Asl	1.88363e-125	1.05619	0.736	0.452	3.16845e-121
Ankrd37	6.27151e-55	1.00804	0.412	0.2	1.05493e-50
Thap4	6.82979e-52	1.00498	0.383	0.18	1.14884e-47
Rgn	1.25145e-43	-1.00429	0.166	0.395	2.10506e-39
Pm20d1	9.59688e-173	-1.00767	0.544	0.888	1.61429e-168
Anpep	4.21264e-103	-1.01964	0.427	0.743	7.08609e-99
Gclm	2.6978e-108	-1.02164	0.503	0.808	4.53797e-104
Slc5a6	1.76474e-36	-1.02543	0.131	0.32	2.96847e-32
Clu	5.70017e-93	-1.04514	0.362	0.692	9.58825e-89
Per3	3.21745e-43	-1.05126	0.133	0.353	5.41207e-39
Slc39a5	4.20545e-60	-1.06684	0.192	0.47	7.07398e-56
Abhd14a	1.3837e-91	-1.0823	0.392	0.7	2.32752e-87
Kap	1.24379e-56	-1.0871	0.405	0.628	2.09218e-52
Slc22a2	3.95119e-70	-1.09147	0.298	0.582	6.6463e-66
Nme7	5.65761e-88	-1.101	0.249	0.628	9.51666e-84
Sox9	9.7324e-38	-1.11751	0.087	0.268	1.63709e-33
Cryab	1.59376e-44	-1.13072	0.274	0.483	2.68087e-40
Mep1a	3.75984e-127	-1.14218	0.426	0.77	6.32443e-123
Ugt1a9	2.19993e-196	-1.15006	0.521	0.898	3.7005e-192
Azgp1	3.00483e-42	-1.17075	0.08	0.275	5.05442e-38
Gjb2	9.08411e-67	-1.1744	0.166	0.458	1.52804e-62
Ggt1	0	-1.18338	0.664	0.982	0
Nat8f1	2.04079e-156	-1.2067	0.427	0.826	3.43281e-152
Nat8f5	4.44521e-137	-1.20993	0.363	0.761	7.47729e-133
Cyp4a8	8.43978e-146	-1.21095	0.45	0.802	1.41965e-141
Tet2	1.8441e-49	-1.22658	0.11	0.337	3.10196e-45
Acss2	3.42363e-55	-1.23113	0.222	0.455	5.75888e-51
Fam213a	1.25848e-72	-1.25076	0.168	0.471	2.11689e-68
Sept4	1.12701e-48	-1.2545	0.13	0.359	1.89574e-44
Osgin1	3.89343e-87	-1.25743	0.329	0.625	6.54914e-83
Reep5	5.41378e-86	-1.30599	0.219	0.543	9.10652e-82
Tspan8	7.2338e-37	-1.32884	0.089	0.264	1.2168e-32
Ly6i	3.49094e-58	-1.34464	0.245	0.497	5.8721e-54
Ugt2b35	4.62006e-129	-1.34647	0.293	0.712	7.77141e-125
Gng13	7.35904e-53	-1.38368	0.09	0.322	1.23786e-48
Cgref1	4.6176e-56	-1.3891	0.074	0.31	7.76727e-52
Dhrs7l1	8.49232e-41	-1.40626	0.114	0.307	1.42849e-36
Foxq1	3.95791e-63	-1.40831	0.113	0.378	6.6576e-59
St6gal1	2.30905e-58	-1.42554	0.105	0.348	3.88405e-54
Tff3	8.59554e-53	-1.49677	0.157	0.391	1.44586e-48
AABR07006120.1	7.2159e-73	-1.50732	0.091	0.376	1.21379e-68
Tmigd1	5.60094e-159	-1.51694	0.24	0.716	9.42134e-155
Akr1c2	8.14741e-48	-1.52391	0.062	0.265	1.37048e-43
Slc7a12	8.48876e-60	-1.54411	0.14	0.389	1.42789e-55
Slc38a3	1.61798e-63	-1.55376	0.04	0.284	2.72161e-59
AABR07044001.4	1.8033e-53	-1.56208	0.052	0.271	3.03332e-49
Slc21a4	2.6069e-75	-1.57127	0.109	0.405	4.38507e-71
Rbp4	2.30813e-76	-1.57452	0.119	0.424	3.8825e-72
Slc6a18	5.10975e-246	-1.5874	0.361	0.858	8.59512e-242
Slc15a2	1.37165e-97	-1.59158	0.124	0.473	2.30724e-93
LOC102554608	1.26106e-59	-1.62709	0.049	0.283	2.12124e-55
Gclc	4.32712e-88	-1.6276	0.227	0.537	7.27864e-84
Aspg	8.9142e-62	-1.63459	0.049	0.288	1.49946e-57
Etnppl	1.88717e-94	-1.76778	0.12	0.459	3.17441e-90
Ly6al	2.71086e-66	-1.78131	0.109	0.371	4.55994e-62
Slc22a7	5.90849e-62	-1.79434	0.047	0.283	9.93867e-58
Mep1b	8.98586e-83	-1.80101	0.076	0.381	1.51151e-78
Slc5a8	2.04127e-104	-1.84985	0.066	0.422	3.43362e-100
Hnmt	1.6268e-66	-1.85617	0.031	0.274	2.73645e-62
Slc22a12	1.27759e-213	-1.92823	0.198	0.74	2.14903e-209
Slc5a10	4.09525e-108	-1.93303	0.08	0.445	6.88863e-104
Slc7a13	4.97911e-108	-2.09809	0.188	0.536	8.37536e-104
Slco1a6	5.30316e-90	-2.14858	0.064	0.375	8.92045e-86
Ppic	1.36886e-116	-2.18042	0.096	0.474	2.30255e-112
LOC361914	1.48397e-70	-2.28436	0.043	0.297	2.49618e-66

## Sheet: Cluster PT.S2_DEG
GeneID	p_val	avg_log2FC	S2 vs.	(S1 & S3)	p_val_adj
LOC681544	3.27195e-122	1.49977	0.432	0.115	5.50374e-118
Car4	2.31439e-172	1.4931	0.603	0.191	3.89304e-168
Aldh1a1	2.13701e-290	1.33844	0.892	0.442	3.59466e-286
Acsm3	4.28298e-106	1.28072	0.441	0.131	7.2044e-102
Cyp24a1	2.64051e-85	1.18798	0.485	0.205	4.4416e-81
Cyp4a2	1.8035e-259	1.16623	0.854	0.541	3.03367e-255
S100g	6.43884e-51	1.02995	0.263	0.088	1.08308e-46
Fam151a	1.84294e-102	1.00628	0.646	0.318	3.10001e-98
Ptcd3	4.52498e-39	-1.00508	0.177	0.337	7.61146e-35
Odc1	1.69202e-56	-1.02663	0.288	0.485	2.84615e-52
Cgref1	3.49991e-54	-1.06412	0.14	0.339	5.8872e-50
Gss	8.47926e-105	-1.08535	0.464	0.657	1.4263e-100
Slc21a4	1.82955e-69	-1.09901	0.193	0.44	3.07749e-65
Slc34a3	5.9403e-43	-1.12281	0.151	0.312	9.99217e-39
Cdo1	2.5557e-56	-1.14905	0.073	0.256	4.29895e-52
Etnppl	1.35265e-65	-1.16646	0.258	0.462	2.2753e-61
Sult2b1	5.23062e-62	-1.18307	0.096	0.297	8.79842e-58
Slc38a3	2.72481e-64	-1.19683	0.105	0.316	4.5834e-60
Pld1	3.90925e-62	-1.27667	0.079	0.272	6.57574e-58
Sept4	1.11572e-71	-1.36108	0.176	0.402	1.87676e-67
Ccnd1	3.47787e-93	-1.36704	0.18	0.456	5.85012e-89
Ly6i	2.29425e-76	-1.40435	0.319	0.525	3.85916e-72
Fabp5	5.32757e-77	-1.42707	0.062	0.279	8.96151e-73
Dpp7	2.049e-67	-1.42991	0.113	0.323	3.44662e-63
St6gal1	1.63718e-94	-1.44519	0.14	0.408	2.75391e-90
Tspan8	5.38215e-71	-1.46811	0.101	0.318	9.05331e-67
Slc5a2	6.66335e-71	-1.47036	0.154	0.371	1.12084e-66
Gclc	8.58064e-107	-1.49715	0.325	0.565	1.44335e-102
Acss2	1.85476e-124	-1.5168	0.231	0.534	3.11989e-120
Slc7a12	2.48936e-82	-1.53572	0.197	0.43	4.18735e-78
Cryab	1.15089e-109	-1.54152	0.283	0.552	1.93592e-105
Mep1b	3.87681e-118	-1.54998	0.125	0.451	6.52119e-114
Arg2	1.25998e-104	-1.59867	0.042	0.303	2.11942e-100
Ppic	6.17758e-121	-1.69701	0.218	0.505	1.03913e-116
Gng13	7.91279e-113	-1.71358	0.103	0.397	1.33101e-108
Hnmt	2.3833e-98	-1.74102	0.07	0.329	4.00895e-94
Slc7a13	3.31612e-123	-1.81461	0.302	0.563	5.57805e-119
Slc22a13	3.15777e-113	-1.82328	0.035	0.303	5.31168e-109
Armc3	1.38581e-97	-1.85199	0.029	0.264	2.33107e-93
LOC102554608	6.48637e-121	-1.8611	0.062	0.357	1.09107e-116
Ly6al	3.0562e-111	-1.8749	0.147	0.434	5.14083e-107
Slc22a7	9.66538e-127	-1.8979	0.055	0.363	1.62581e-122
AABR07044001.4	3.32705e-126	-1.93565	0.051	0.353	5.59643e-122
Aspg	2.89919e-142	-1.94098	0.049	0.377	4.87672e-138
Cyp1a1	1.48104e-109	-2.05327	0.025	0.277	2.49125e-105
Slco1a6	5.65637e-172	-2.20266	0.087	0.47	9.51458e-168
LOC361914	3.81573e-156	-2.55299	0.047	0.388	6.41843e-152

## Sheet: Cluster PT.S3_DEG
GeneID	p_val	avg_log2FC	S3 vs.	(S1 & S2)	p_val_adj
LOC361914	0	3.51118	0.757	0.046	0
Slco1a6	0	3.20286	0.904	0.079	0
Cyp1a1	0	2.96216	0.556	0.022	0
Slc7a13	0	2.88544	0.965	0.26	0
Slc22a7	0	2.82896	0.701	0.052	0
AABR07027240.1	4.0322e-295	2.82189	0.427	0.008	6.78257e-291
Ppic	0	2.82003	0.944	0.173	0
Ly6al	0	2.806	0.782	0.133	0
Aspg	0	2.7896	0.728	0.049	0
AABR07044001.4	0	2.7516	0.676	0.051	0
Hnmt	0	2.73417	0.647	0.056	0
LOC102554608	0	2.72722	0.687	0.057	0
Slc22a13	0	2.72373	0.601	0.031	0
Armc3	8.5445e-305	2.63728	0.508	0.032	1.43727e-300
Mep1b	0	2.56018	0.852	0.107	0
Sds	6.57006e-268	2.53821	0.415	0.014	1.10515e-263
Gng13	0	2.50169	0.725	0.098	0
Gclc	0	2.44606	0.926	0.289	0
Slc7a12	0	2.44025	0.741	0.176	0
Pamr1	2.7502e-296	2.31627	0.483	0.025	4.62611e-292
St6gal1	0	2.31451	0.732	0.127	0
Cyp4b1	7.29502e-176	2.2995	0.294	0.014	1.2271e-171
Tspan8	9.22713e-244	2.28673	0.563	0.096	1.5521e-239
Acss2	0	2.27603	0.867	0.228	0
Ly6i	0	2.24386	0.825	0.292	0
Cryab	0	2.24266	0.85	0.28	0
Etnppl	0	2.22776	0.828	0.207	0
Arg2	1.14238e-299	2.21574	0.56	0.05	1.92159e-295
Scn1b	1.93768e-214	2.17344	0.371	0.022	3.25937e-210
Slc38a3	1.15191e-292	2.16767	0.611	0.081	1.93763e-288
Sept4	1.69066e-275	2.16549	0.693	0.159	2.84386e-271
Fabp5	2.38692e-246	2.16227	0.511	0.062	4.01504e-242
Pld1	9.52912e-245	2.13507	0.515	0.066	1.60289e-240
Slc21a4	0	2.09176	0.794	0.162	0
Cgref1	3.21166e-251	1.98301	0.623	0.116	5.40234e-247
Mme	1.79109e-217	1.97858	0.411	0.034	3.01279e-213
Slc5a10	6.46463e-304	1.9353	0.798	0.189	1.08742e-299
Cyp2d1	4.32819e-199	1.9138	0.447	0.059	7.28045e-195
Akr1c2	8.67085e-143	1.89369	0.465	0.122	1.45852e-138
Iqch	1.56923e-184	1.81107	0.339	0.023	2.63961e-180
Smim31	1.53111e-185	1.80307	0.402	0.044	2.57548e-181
Osgin1	0	1.7857	0.934	0.41	0
Oacyl	8.06494e-161	1.78084	0.31	0.024	1.3566e-156
Cidec	3.37524e-170	1.76518	0.364	0.04	5.67748e-166
Gss	0	1.76333	0.937	0.439	0
Gpd2	5.33995e-174	1.76212	0.289	0.012	8.98233e-170
Cdo1	1.19105e-171	1.75658	0.446	0.075	2.00346e-167
Prep	2.96379e-127	1.74505	0.3	0.04	4.9854e-123
RGD1564937	5.35343e-181	1.74025	0.441	0.065	9.00501e-177
AABR07025051.4	1.30247e-153	1.69688	0.343	0.039	2.19088e-149
LOC360919	1.15687e-173	1.69629	0.462	0.081	1.94597e-169
Slc23a3	1.04441e-151	1.66651	0.396	0.066	1.75681e-147
AABR07006120.1	3.29644e-195	1.6612	0.643	0.18	5.54495e-191
Obsl1	2.04212e-166	1.65545	0.282	0.013	3.43506e-162
Slc52a3	4.17496e-155	1.65167	0.353	0.043	7.0227e-151
Odc1	1.55767e-180	1.64162	0.702	0.286	2.62015e-176
Irx5	4.7635e-148	1.6316	0.305	0.028	8.01268e-144
Sult2b1	9.99705e-151	1.62816	0.474	0.11	1.6816e-146
Slc15a2	6.27602e-223	1.62053	0.745	0.251	1.05569e-218
Cd1d1	2.21958e-127	1.55765	0.39	0.082	3.73356e-123
Reep5	1.00185e-242	1.54607	0.821	0.328	1.68521e-238
Kap	2.15464e-196	1.54322	0.834	0.475	3.62432e-192
Tgfbi	1.15366e-136	1.53707	0.269	0.022	1.94057e-132
Aadat	0	1.51987	0.971	0.585	0
Slc5a6	2.90033e-131	1.51067	0.534	0.177	4.87864e-127
Sdsl	1.75381e-135	1.50742	0.336	0.047	2.95009e-131
Gclm	0	1.50415	0.981	0.636	0
Gsta3	1.15936e-160	1.48611	0.621	0.185	1.95017e-156
Abhd14a	4.49305e-295	1.46416	0.924	0.51	7.55775e-291
Selenom	6.49235e-97	1.42962	0.304	0.062	1.09208e-92
Kcnk1	1.09334e-110	1.42841	0.343	0.07	1.83911e-106
Col17a1	3.53194e-101	1.4161	0.285	0.048	5.94107e-97
Etv5	1.70767e-105	1.41153	0.412	0.116	2.87247e-101
Afm	9.13291e-107	1.40325	0.371	0.088	1.53625e-102
Chd1l	4.85251e-105	1.37573	0.376	0.092	8.1624e-101
Slc2a5	2.59388e-109	1.36999	0.415	0.111	4.36317e-105
Pim3	1.13675e-175	1.36866	0.758	0.346	1.91212e-171
Eaf2	6.84929e-108	1.35199	0.25	0.029	1.15212e-103
AABR07039356.2	6.23596e-110	1.34767	0.421	0.102	1.04895e-105
Inmt	1.24587e-99	1.33064	0.47	0.157	2.09568e-95
Klf4	8.11561e-77	1.30949	0.3	0.076	1.36513e-72
Serping1	3.69357e-106	1.30886	0.455	0.138	6.21296e-102
Mgat3	1.46735e-96	1.30789	0.379	0.101	2.46822e-92
Ppm1k	3.86791e-92	1.27041	0.343	0.085	6.50621e-88
LOC102555023	1.21862e-89	1.27013	0.422	0.14	2.04984e-85
Fam213a	1.99072e-134	1.2549	0.675	0.289	3.34859e-130
Foxq1	9.41891e-98	1.24172	0.548	0.222	1.58436e-93
Azgp1	2.10657e-85	1.22553	0.432	0.149	3.54347e-81
Tf	6.81434e-55	1.20699	0.441	0.226	1.14624e-50
Gtpbp4	1.96007e-39	1.2056	0.275	0.116	3.29704e-35
Scd2	6.89399e-70	1.20503	0.313	0.092	1.15964e-65
Cep63	8.80195e-57	1.18784	0.264	0.08	1.48058e-52
Slc23a1	1.88888e-87	1.17635	0.454	0.161	3.17728e-83
Tff3	2.43997e-20	1.16779	0.405	0.3	4.10427e-16
Rab29	2.47602e-215	1.16662	0.878	0.523	4.16491e-211
Prim2	3.34361e-80	1.16613	0.3	0.071	5.62429e-76
Dpy19l3	4.36521e-74	1.16562	0.3	0.079	7.34272e-70
Phlda2	4.14165e-84	1.16233	0.473	0.18	6.96667e-80
Taf4b	3.25395e-72	1.14661	0.259	0.06	5.47347e-68
Hspa14	2.65133e-72	1.13832	0.355	0.114	4.45979e-68
Mep1a	1.51329e-226	1.13283	0.92	0.591	2.5455e-222
Tet2	3.12277e-61	1.09987	0.454	0.213	5.25281e-57
Rarres1	1.46923e-67	1.0932	0.3	0.084	2.4714e-63
Hpn	5.77065e-207	1.08355	0.892	0.576	9.70681e-203
Tmlhe	1.94107e-121	1.06866	0.732	0.367	3.26508e-117
Slc22a12	2.46553e-168	1.05689	0.89	0.489	4.14726e-164
Dnph1	8.27773e-68	1.05627	0.405	0.154	1.3924e-63
LOC100912195	6.08942e-51	1.052	0.281	0.096	1.0243e-46
Akr1c12l1	4.95536e-21	1.05006	0.282	0.172	8.33541e-17
Rpap3	4.60551e-68	1.04733	0.392	0.142	7.74692e-64
Ccnd1	7.55495e-64	1.04503	0.52	0.259	1.27082e-59
Sult1c2a	2.27935e-235	1.02832	0.939	0.65	3.8341e-231
Tmem98	1.83092e-81	1.02693	0.548	0.24	3.07979e-77
Fhl1	3.56382e-58	1.01613	0.306	0.101	5.9947e-54
Sardh	1.15011e-72	1.01565	0.5	0.22	1.9346e-68
Ppp1r36	1.16277e-66	1.01502	0.391	0.142	1.9559e-62
Fat1	2.15436e-59	1.01401	0.329	0.113	3.62386e-55
Slc39a8	1.63335e-54	1.01078	0.318	0.116	2.74745e-50
Crtapl1	1.69552e-47	-1.001	0.277	0.489	2.85204e-43
Cxxc5	6.86371e-42	-1.01926	0.158	0.372	1.15454e-37
RT1-A1	9.31999e-63	-1.0316	0.249	0.552	1.56771e-58
Slc26a1	8.20652e-43	-1.04544	0.146	0.364	1.38042e-38
Bhmt	1.94607e-54	-1.05223	0.275	0.508	3.27349e-50
Rhoc	1.35759e-88	-1.05225	0.364	0.652	2.2836e-84
Kcnk5	3.12549e-43	-1.05863	0.173	0.39	5.25738e-39
AABR07060872.1	1.16157e-81	-1.05944	0.275	0.655	1.95388e-77
Hist1h4m.2	2.75887e-37	-1.06055	0.105	0.301	4.6407e-33
Lpar3	5.90494e-37	-1.08212	0.091	0.277	9.9327e-33
Igf2r	2.98418e-92	-1.08313	0.393	0.684	5.01969e-88
Mpv17l	2.99688e-48	-1.08562	0.182	0.413	5.04105e-44
Idh1	5.3502e-179	-1.09043	0.544	0.876	8.99958e-175
Naglt1	7.28694e-132	-1.09664	0.456	0.793	1.22574e-127
Aebp1	8.08993e-36	-1.10221	0.087	0.27	1.36081e-31
Scnm1	1.09017e-105	-1.10649	0.386	0.691	1.83377e-101
Sergef	2.83439e-43	-1.11167	0.113	0.324	4.76772e-39
Slc3a2	2.18577e-93	-1.11463	0.385	0.663	3.67668e-89
Col4a4	5.43695e-88	-1.1151	0.358	0.64	9.14549e-84
Id3	4.74393e-35	-1.12042	0.099	0.279	7.97976e-31
Abhd17c	2.41992e-70	-1.13562	0.283	0.546	4.07055e-66
Cyp4a2	4.19192e-110	-1.14092	0.394	0.789	7.05122e-106
Crem	4.10069e-42	-1.14167	0.138	0.341	6.89777e-38
Gba3	9.35376e-140	-1.14879	0.412	0.807	1.5734e-135
Slc22a23	4.40072e-40	-1.15141	0.081	0.272	7.40245e-36
Zfp354a	7.6403e-66	-1.16143	0.198	0.492	1.28518e-61
Ugdh	6.60902e-87	-1.16655	0.286	0.601	1.1117e-82
Gatm	0	-1.16687	0.806	0.988	0
F3	6.11323e-53	-1.16844	0.193	0.439	1.02831e-48
Htra1	8.93666e-43	-1.18263	0.085	0.289	1.50324e-38
Steap1	2.15329e-41	-1.18318	0.063	0.255	3.62204e-37
G6pc	1.927e-169	-1.20603	0.518	0.862	3.24141e-165
Ahcyl2	2.47475e-59	-1.20611	0.139	0.409	4.16278e-55
Neurl2	6.53231e-43	-1.22216	0.062	0.258	1.0988e-38
Vdr	6.19451e-60	-1.23981	0.186	0.442	1.04198e-55
Psph	1.98852e-56	-1.24366	0.179	0.422	3.34489e-52
Ctsc	2.73264e-45	-1.24781	0.082	0.289	4.59657e-41
Lztfl1	2.42685e-67	-1.25171	0.181	0.46	4.08221e-63
Trpv1	1.20985e-40	-1.26223	0.081	0.271	2.03509e-36
Mt2A	0	-1.27145	0.691	0.99	0
Rbpms	8.28344e-84	-1.27926	0.213	0.529	1.39336e-79
Bnc2	3.45664e-48	-1.28279	0.051	0.262	5.81442e-44
C5	9.33459e-53	-1.28518	0.094	0.332	1.57017e-48
Slc22a1	6.45003e-148	-1.30046	0.358	0.763	1.08496e-143
Ldhb	0	-1.30721	0.633	0.936	0
Cxcl16	1.49573e-59	-1.31017	0.104	0.364	2.51597e-55
Pecr	3.95882e-92	-1.32592	0.198	0.563	6.65914e-88
Prodh2	1.31362e-156	-1.33586	0.344	0.761	2.20964e-152
Dpp7	9.57437e-36	-1.34325	0.094	0.269	1.6105e-31
Slc9a3	1.74809e-55	-1.34899	0.068	0.309	2.94047e-51
Aldh1a1	2.56805e-145	-1.35199	0.39	0.744	4.31972e-141
Slc13a1	2.56983e-193	-1.35399	0.443	0.833	4.32272e-189
Acsm3	2.92054e-62	-1.37819	0.074	0.346	4.91264e-58
Gldc	2.28687e-76	-1.38033	0.165	0.471	3.84675e-72
Cdkl1	8.7099e-67	-1.38462	0.17	0.436	1.46509e-62
Mt1m	2.1372e-69	-1.38641	0.111	0.402	3.59499e-65
Wsb1	7.42494e-51	-1.41781	0.083	0.306	1.24895e-46
Rcan1	5.81493e-61	-1.44389	0.133	0.39	9.7813e-57
LOC100910270	5.08394e-198	-1.46609	0.343	0.819	8.55169e-194
Fn3k	1.07295e-89	-1.47756	0.144	0.483	1.80482e-85
Acss3	2.67675e-86	-1.51114	0.14	0.462	4.50257e-82
Slc30a2	4.36425e-59	-1.51811	0.027	0.258	7.3411e-55
Mt1	0	-1.5383	0.569	0.975	0
Ddc	9.60962e-111	-1.54154	0.186	0.56	1.61643e-106
Tnfaip8	1.16794e-173	-1.55749	0.316	0.75	1.9646e-169
Nabp1	4.78761e-61	-1.56964	0.059	0.308	8.05324e-57
Apcs	4.81547e-82	-1.5753	0.16	0.473	8.1001e-78
Zfp503	3.77774e-67	-1.58967	0.044	0.307	6.35453e-63
Akr1c1	8.39461e-271	-1.59319	0.418	0.91	1.41206e-266
Cgnl1	1.99355e-81	-1.65603	0.082	0.389	3.35335e-77
Cyp24a1	5.30509e-83	-1.74085	0.086	0.423	8.9237e-79
LOC681544	8.11074e-75	-1.74614	0.051	0.337	1.36431e-70
Rbp1	5.5151e-190	-1.85712	0.245	0.723	9.27695e-186
Slc7a8	2.84371e-83	-1.8739	0.026	0.324	4.78341e-79
Pah	0	-1.90581	0.337	0.96	0
Nox4	7.38658e-108	-1.94166	0.059	0.43	1.2425e-103
Slc4a4	5.52324e-124	-2.01755	0.078	0.488	9.29065e-120
Slc7a7	3.21573e-78	-2.05736	0.013	0.29	5.40917e-74
Slc6a19	2.74742e-106	-2.07092	0.051	0.415	4.62144e-102
Etv1	1.9759e-127	-2.19035	0.05	0.463	3.32366e-123
Phgdh	2.34618e-118	-2.22084	0.024	0.412	3.9465e-114
Slc34a3	3.41032e-89	-2.32674	0.009	0.314	5.73649e-85
Spp2	4.71534e-133	-2.35675	0.038	0.462	7.93167e-129
Car4	1.33969e-151	-2.41808	0.04	0.503	2.25349e-147
LOC100911558	4.87135e-193	-2.48257	0.049	0.596	8.1941e-189
Krt7	0	-2.49076	0.182	0.857	0
Slc5a2	2.93308e-94	-2.5033	0.027	0.352	4.93374e-90
Spink1l	0	-2.7846	0.231	0.957	0
Fam151a	2.83211e-214	-2.86727	0.04	0.62	4.76389e-210
